# Supplementary material for: High capacity in G protein-coupled receptor signaling
Source: Nat Commun. 2018 Feb 28;9:876. doi: 10.1038/s41467-018-02868-y (PMC5830429; doi:10.1038/s41467-018-02868-y)
Supplement: Supplementary file 4 — Supplementary Movie 1 [file 41467_2018_2868_MOESM4_ESM.zip]

Archive with 1 entries (1 files):
- NCOMMS-17-04432-s04.unk
